# Supplementary material for: RANKL blockade for erosive hand osteoarthritis: a randomized placebo-controlled phase 2a trial
Source: Nat Med. 2024 Feb 15;30(3):829–36. doi: 10.1038/s41591-024-02822-0 (PMC10957468; doi:10.1038/s41591-024-02822-0)
Supplement: Supplementary file 3 — Source data of primary and secondary endpoints. [file 41591_2024_2822_MOESM3_ESM.xls]

## Sheet: Primary_GUSS_Long
ID	TREATMENT	nr.of.affected.joints.baseline	inflammation	joint	ID_joint	target joint	W0.total.GUSS	t	total.GUSS	target.joint
1	denosumab	3	1	LiP2	1_LiP2	1	150	W0	150	1
2	denosumab	3	1	LiD2	2_LiD2	1	220	W0	220	1
2	denosumab	3	1	LiD3	2_LiD3	1	170	W0	170	1
2	denosumab	3	1	ReD2	2_ReD2	1	110	W0	110	1
3	placebo	3	1	LiP2	3_LiP2	1	170	W0	170	1
3	placebo	3	1	ReP4	3_ReP4	1	190	W0	190	1
4	denosumab	4	1	ReP4	4_ReP4	1	160	W0	160	1
5	denosumab	2	0	LiD2	5_LiD2	1	220	W0	220	1
6	placebo	11	1	ReP3	6_ReP3	1	180	W0	180	1
6	placebo	11	1	LiD4	6_LiD4	1	260	W0	260	1
6	placebo	11	1	LiP2	6_LiP2	1	200	W0	200	1
6	placebo	11	1	LiP5	6_LiP5	1	190	W0	190	1
7	denosumab	2	0	LiD2	7_LiD2	1	170	W0	170	1
8	placebo	2	1	ReP3	8_ReP3	1	220	W0	220	1
9	denosumab	2	1	LiD3	9_LiD3	1	80	W0	80	1
9	denosumab	2	1	ReD2	9_ReD2	1	40	W0	40	1
10	placebo	4	1	LiD4	10_LiD4	1	130	W0	130	1
10	placebo	4	1	ReP4	10_ReP4	1	80	W0	80	1
11	placebo	6	1	LID3	11_LID3	1	160	W0	160	1
11	placebo	6	1	LiD4	11_LiD4	1	180	W0	180	1
11	placebo	6	1	LiP4	11_LiP4	1	210	W0	210	1
11	placebo	6	1	LiP3	11_LiP3	1	270	W0	270	1
12	denosumab	6	1	LiP3	12_LiP3	1	120	W0	120	1
12	denosumab	6	1	LiP4	12_LiP4	1	200	W0	200	1
13	placebo	2	1	ReD3	13_ReD3	1	170	W0	170	1
14	placebo	7	1	LiD2	14_LiD2	1	160	W0	160	1
14	placebo	7	1	ReD2	14_ReD2	1	170	W0	170	1
14	placebo	7	1	ReD5	14_ReD5	1	160	W0	160	1
15	placebo	3	1	ReD3	15_ReD3	1	170	W0	170	1
16	denosumab	1	1	LiD4	16_LiD4	1	200	W0	200	1
17	placebo	5	0	ReD5	17_ReD5	1	190	W0	190	1
18	placebo	4	1	LiP3	18_LiP3	1	220	W0	220	1
18	placebo	4	1	ReD3	18_ReD3	1	110	W0	110	1
18	placebo	4	1	ReD5	18_ReD5	1	130	W0	130	1
19	denosumab	7	1	LiD4	19_LiD4	1	90	W0	90	1
19	denosumab	7	1	ReP3	19_ReP3	1	210	W0	210	1
20	placebo	3	1	LiD2	20_LiD2	1	140	W0	140	1
21	placebo	3	0	ReD5	21_ReD5	1	160	W0	160	1
22	placebo	3	1	ReD3	22_ReD3	1	180	W0	180	1
23	denosumab	5	1	LiD2	23_LiD2	1	160	W0	160	1
23	denosumab	5	1	LiD3	23_LiD3	1	110	W0	110	1
23	denosumab	5	1	ReD3	23_ReD3	1	140	W0	140	1
23	denosumab	5	1	ReD5	23_ReD5	1	180	W0	180	1
24	placebo	4	1	LiP2	24_LiP2	1	140	W0	140	1
24	placebo	4	1	LiP3	24_LiP3	1	230	W0	230	1
25	denosumab	7	1	LiD2	25_LiD2	1	210	W0	210	1
25	denosumab	7	1	LiP4	25_LiP4	1	150	W0	150	1
25	denosumab	7	1	LiP5	25_LiP5	1	140	W0	140	1
25	denosumab	7	1	ReP4	25_ReP4	1	170	W0	170	1
26	denosumab	2	1	ReD4	26_ReD4	1	120	W0	120	1
27	placebo	8	1	LiP3	27_LiP3	1	210	W0	210	1
28	placebo	1	1	ReD4	28_ReD4	1	170	W0	170	1
29	denosumab	5	1	LiP5	29_LiP5	1	190	W0	190	1
29	denosumab	5	1	ReP4	29_ReP4	1	110	W0	110	1
30	denosumab	3	1	LiD5	30_LiD5	1	100	W0	100	1
30	denosumab	3	1	ReD3	30_ReD3	1	130	W0	130	1
30	denosumab	3	0	LiD2	30_LiD2	1	230	W0	230	1
30	denosumab	3	0	LID3	30_LID3	1	260	W0	260	1
30	denosumab	3	0	LiD4	30_LiD4	1	260	W0	260	1
30	denosumab	3	0	LiP2	30_LiP2	1	300	W0	300	1
30	denosumab	3	0	LiP3	30_LiP3	1	300	W0	300	1
30	denosumab	3	0	LiP4	30_LiP4	1	290	W0	290	1
30	denosumab	3	0	LiP5	30_LiP5	1	280	W0	280	1
30	denosumab	3	0	ReD2	30_ReD2	1	230	W0	230	1
30	denosumab	3	0	ReD4	30_ReD4	1	300	W0	300	1
30	denosumab	3	1	ReP2	30_ReP2	1	260	W0	260	1
30	denosumab	3	0	ReP3	30_ReP3	1	290	W0	290	1
30	denosumab	3	0	ReP4	30_ReP4	1	300	W0	300	1
30	denosumab	3	0	ReP5	30_ReP5	1	300	W0	300	1
31	placebo	7	1	LiP2	31_LiP2	1	160	W0	160	1
31	placebo	7	1	LiP3	31_LiP3	1	130	W0	130	1
31	placebo	7	1	ReP3	31_ReP3	1	200	W0	200	1
32	denosumab	3	1	LiD2	32_LiD2	1	160	W0	160	1
33	denosumab	1	NA	ReD2	33_ReD2	1	90	W0	90	1
34	placebo	2	1	ReD4	34_ReD4	1	160	W0	160	1
35	placebo	2	1	LiP2	35_LiP2	1	90	W0	90	1
36	placebo	5	1	ReD2	36_ReD2	1	120	W0	120	1
36	placebo	5	1	ReD4	36_ReD4	1	140	W0	140	1
36	placebo	5	1	LiD3	36_LiD3	1	130	W0	130	1
36	placebo	5	1	LiD4	36_LiD4	1	50	W0	50	1
37	denosumab	4	1	ReD2	37_ReD2	1	100	W0	100	1
38	denosumab	4	1	LiD3	38_LiD3	1	150	W0	150	1
38	denosumab	4	1	ReD2	38_ReD2	1	160	W0	160	1
38	denosumab	4	1	ReD3	38_ReD3	1	100	W0	100	1
38	denosumab	4	1	ReD5	38_ReD5	1	80	W0	80	1
39	denosumab	2	1	LiD4	39_LiD4	1	220	W0	220	1
39	denosumab	2	1	ReD5	39_ReD5	1	200	W0	200	1
40	placebo	9	1	LiP2	40_LiP2	1	210	W0	210	1
40	placebo	9	1	LiP3	40_LiP3	1	140	W0	140	1
40	placebo	9	1	ReP4	40_ReP4	1	150	W0	150	1
40	placebo	9	1	ReP2	40_ReP2	1	120	W0	120	1
40	placebo	9	1	ReP3	40_ReP3	1	170	W0	170	1
41	placebo	3	1	LiD5	41_LiD5	1	200	W0	200	1
41	placebo	3	1	ReD3	41_ReD3	1	160	W0	160	1
42	placebo	2	1	ReD2	42_ReD2	1	110	W0	110	1
43	denosumab	1	1	ReP3	43_ReP3	1	200	W0	200	1
44	denosumab	2	1	LiD2	44_LiD2	1	70	W0	70	1
45	placebo	5	1	ReP3	45_ReP3	1	150	W0	150	1
46	placebo	2	1	ReP4	46_ReP4	1	140	W0	140	1
47	denosumab	11	1	LiP4	47_LiP4	1	10	W0	10	1
48	denosumab	5	1	LiD2	48_LiD2	1	130	W0	130	1
48	denosumab	5	1	ReD3	48_ReD3	1	90	W0	90	1
49	denosumab	3	1	ReD4	49_ReD4	1	150	W0	150	1
50	placebo	5	1	LiP3	50_LiP3	1	120	W0	120	1
50	placebo	5	1	ReP2	50_ReP2	1	170	W0	170	1
51	placebo	4	1	LiP3	51_LiP3	1	160	W0	160	1
52	placebo	6	1	ReP3	52_ReP3	1	130	W0	130	1
53	placebo	5	1	ReD2	53_ReD2	1	140	W0	140	1
53	placebo	5	1	LiD3	53_LiD3	1	130	W0	130	1
53	placebo	5	1	LiD4	53_LiD4	1	210	W0	210	1
54	denosumab	2	1	ReD3	54_ReD3	1	110	W0	110	1
55	denosumab	2	1	ReP2	55_ReP2	1	170	W0	170	1
56	denosumab	2	1	LiD3	56_LiD3	1	100	W0	100	1
56	denosumab	2	1	LiD5	56_LiD5	1	160	W0	160	1
57	denosumab	3	1	ReD2	57_ReD2	1	150	W0	150	1
58	denosumab	8	1	LiP2	58_LiP2	1	20	W0	20	1
58	denosumab	8	1	LiP3	58_LiP3	1	160	W0	160	1
58	denosumab	8	1	ReP2	58_ReP2	1	110	W0	110	1
58	denosumab	8	1	ReP3	58_ReP3	1	130	W0	130	1
58	denosumab	8	1	ReP5	58_ReP5	1	190	W0	190	1
59	placebo	5	1	LiD4	59_LiD4	1	240	W0	240	1
59	placebo	5	1	ReD4	59_ReD4	1	80	W0	80	1
60	denosumab	3	0	LiP2	60_LiP2	1	140	W0	140	1
61	placebo	5	1	ReD3	61_ReD3	1	120	W0	120	1
62	denosumab	2	1	LiD4	62_LiD4	1	130	W0	130	1
63	placebo	3	NA	ReD2	63_ReD2	1	60	W0	60	1
63	placebo	3	NA	ReD5	63_ReD5	1	130	W0	130	1
63	placebo	3	NA	LiD5	63_LiD5	1	140	W0	140	1
64	denosumab	2	1	ReD2	64_ReD2	1	50	W0	50	1
65	denosumab	6	1	LiD3	65_LiD3	1	140	W0	140	1
65	denosumab	6	1	LiD4	65_LiD4	1	120	W0	120	1
66	placebo	5	0	LiD4	66_LiD4	1	200	W0	200	1
67	denosumab	3	1	ReP5	67_ReP5	1	80	W0	80	1
68	denosumab	4	1	LiD4	68_LiD4	1	200	W0	200	1
68	denosumab	4	1	ReP5	68_ReP5	1	170	W0	170	1
69	placebo	2	0	ReD2	69_ReD2	1	120	W0	120	1
70	denosumab	3	1	ReP2	70_ReP2	1	210	W0	210	1
71	denosumab	3	0	LiD3	71_LiD3	1	80	W0	80	1
72	placebo	2	1	LiD4	72_LiD4	1	220	W0	220	1
73	denosumab	3	1	LiP4	73_LiP4	1	210	W0	210	1
73	denosumab	3	1	ReP3	73_ReP3	1	140	W0	140	1
74	placebo	2	1	ReD2	74_ReD2	1	110	W0	110	1
75	denosumab	2	0	LiD4	75_LiD4	1	70	W0	70	1
76	placebo	4	1	LiP3	76_LiP3	1	180	W0	180	1
76	placebo	4	1	LiP4	76_LiP4	1	200	W0	200	1
77	denosumab	3	1	ReD5	77_ReD5	1	70	W0	70	1
78	denosumab	3	1	ReP2	78_ReP2	1	50	W0	50	1
79	placebo	3	1	ReD2	79_ReD2	1	110	W0	110	1
80	placebo	3	1	LiD3	80_LiD3	1	160	W0	160	1
81	placebo	1	1	LiD3	81_LiD3	1	200	W0	200	1
82	denosumab	1	1	LiP3	82_LiP3	1	210	W0	210	1
83	placebo	4	NA	ReP4	83_ReP4	1	100	W0	100	1
83	placebo	4	NA	LiP2	83_LiP2	1	200	W0	200	1
83	placebo	4	NA	LiP4	83_LiP4	1	170	W0	170	1
83	placebo	4	NA	LiD4	83_LiD4	1	190	W0	190	1
84	denosumab	2	0	LiD4	84_LiD4	1	40	W0	40	1
85	placebo	3	1	ReD3	85_ReD3	1	80	W0	80	1
86	placebo	5	1	ReD3	86_ReD3	1	70	W0	70	1
87	denosumab	10	1	ReP4	87_ReP4	1	250	W0	250	1
87	denosumab	10	1	LiP5	87_LiP5	1	110	W0	110	1
87	denosumab	10	1	LiP4	87_LiP4	1	210	W0	210	1
88	denosumab	2	1	LiD5	88_LiD5	1	130	W0	130	1
89	placebo	3	1	LiD3	89_LiD3	1	160	W0	160	1
89	placebo	3	1	LiD5	89_LiD5	1	120	W0	120	1
90	denosumab	6	0	ReP4	90_ReP4	1	210	W0	210	1
91	denosumab	5	0	LiD5	91_LiD5	1	60	W0	60	1
92	placebo	6	1	LiD3	92_LiD3	1	100	W0	100	1
92	placebo	6	1	LiD5	92_LiD5	1	160	W0	160	1
92	placebo	6	1	ReD2	92_ReD2	1	180	W0	180	1
92	placebo	6	1	ReD3	92_ReD3	1	190	W0	190	1
93	denosumab	2	1	LiD2	93_LiD2	1	130	W0	130	1
94	denosumab	5	1	LiD4	94_LiD4	1	110	W0	110	1
95	placebo	1	1	LiD5	95_LiD5	1	200	W0	200	1
95	placebo	1	1	LiD2	95_LiD2	1	300	W0	300	1
96	placebo	3	1	ReD5	96_ReD5	1	120	W0	120	1
97	denosumab	1	NA	ReP4	97_ReP4	1	140	W0	140	1
98	placebo	8	1	LiP3	98_LiP3	1	150	W0	150	1
99	denosumab	5	NA	LiD4	99_LiD4	1	110	W0	110	1
99	denosumab	5	NA	LiP4	99_LiP4	1	140	W0	140	1
99	denosumab	5	NA	ReD5	99_ReD5	1	120	W0	120	1
99	denosumab	5	NA	ReP3	99_ReP3	1	120	W0	120	1
100	placebo	2	1	LiD3	100_LiD3	1	110	W0	110	1
1	denosumab	3	1	LiP2	1_LiP2	1	150	W24	170	1
2	denosumab	3	1	LiD2	2_LiD2	1	220	W24	220	1
2	denosumab	3	1	LiD3	2_LiD3	1	170	W24	170	1
2	denosumab	3	1	ReD2	2_ReD2	1	110	W24	130	1
3	placebo	3	1	LiP2	3_LiP2	1	170	W24	190	1
3	placebo	3	1	ReP4	3_ReP4	1	190	W24	210	1
4	denosumab	4	1	ReP4	4_ReP4	1	160	W24	230	1
5	denosumab	2	0	LiD2	5_LiD2	1	220	W24	220	1
6	placebo	11	1	ReP3	6_ReP3	1	180	W24	150	1
6	placebo	11	1	LiD4	6_LiD4	1	260	W24	260	1
6	placebo	11	1	LiP2	6_LiP2	1	200	W24	200	1
6	placebo	11	1	LiP5	6_LiP5	1	190	W24	190	1
7	denosumab	2	0	LiD2	7_LiD2	1	170	W24	200	1
8	placebo	2	1	ReP3	8_ReP3	1	220	W24	170	1
9	denosumab	2	1	LiD3	9_LiD3	1	80	W24	80	1
9	denosumab	2	1	ReD2	9_ReD2	1	40	W24	60	1
10	placebo	4	1	LiD4	10_LiD4	1	130	W24	130	1
10	placebo	4	1	ReP4	10_ReP4	1	80	W24	100	1
11	placebo	6	1	LID3	11_LID3	1	160	W24	150	1
11	placebo	6	1	LiD4	11_LiD4	1	180	W24	200	1
11	placebo	6	1	LiP4	11_LiP4	1	210	W24	230	1
11	placebo	6	1	LiP3	11_LiP3	1	270	W24	260	1
12	denosumab	6	1	LiP3	12_LiP3	1	120	W24	140	1
12	denosumab	6	1	LiP4	12_LiP4	1	200	W24	200	1
13	placebo	2	1	ReD3	13_ReD3	1	170	W24	180	1
14	placebo	7	1	LiD2	14_LiD2	1	160	W24	150	1
14	placebo	7	1	ReD2	14_ReD2	1	170	W24	160	1
14	placebo	7	1	ReD5	14_ReD5	1	160	W24	150	1
15	placebo	3	1	ReD3	15_ReD3	1	170	W24	190	1
16	denosumab	1	1	LiD4	16_LiD4	1	200	W24	160	1
17	placebo	5	0	ReD5	17_ReD5	1	190	W24	190	1
18	placebo	4	1	LiP3	18_LiP3	1	220	W24	220	1
18	placebo	4	1	ReD3	18_ReD3	1	110	W24	80	1
18	placebo	4	1	ReD5	18_ReD5	1	130	W24	140	1
19	denosumab	7	1	LiD4	19_LiD4	1	90	W24	70	1
19	denosumab	7	1	ReP3	19_ReP3	1	210	W24	220	1
20	placebo	3	1	LiD2	20_LiD2	1	140	W24	130	1
21	placebo	3	0	ReD5	21_ReD5	1	160	W24	140	1
22	placebo	3	1	ReD3	22_ReD3	1	180	W24	140	1
23	denosumab	5	1	LiD2	23_LiD2	1	160	W24	160	1
23	denosumab	5	1	LiD3	23_LiD3	1	110	W24	80	1
23	denosumab	5	1	ReD3	23_ReD3	1	140	W24	150	1
23	denosumab	5	1	ReD5	23_ReD5	1	180	W24	180	1
24	placebo	4	1	LiP2	24_LiP2	1	140	W24	130	1
24	placebo	4	1	LiP3	24_LiP3	1	230	W24	210	1
25	denosumab	7	1	LiD2	25_LiD2	1	210	W24	210	1
25	denosumab	7	1	LiP4	25_LiP4	1	150	W24	150	1
25	denosumab	7	1	LiP5	25_LiP5	1	140	W24	140	1
25	denosumab	7	1	ReP4	25_ReP4	1	170	W24	160	1
26	denosumab	2	1	ReD4	26_ReD4	1	120	W24	130	1
27	placebo	8	1	LiP3	27_LiP3	1	210	W24	180	1
28	placebo	1	1	ReD4	28_ReD4	1	170	W24	170	1
29	denosumab	5	1	LiP5	29_LiP5	1	190	W24	130	1
29	denosumab	5	1	ReP4	29_ReP4	1	110	W24	150	1
30	denosumab	3	1	LiD5	30_LiD5	1	100	W24	160	1
30	denosumab	3	1	ReD3	30_ReD3	1	130	W24	150	1
30	denosumab	3	0	LiD2	30_LiD2	1	230	W24	230	1
30	denosumab	3	0	LID3	30_LID3	1	260	W24	260	1
30	denosumab	3	0	LiD4	30_LiD4	1	260	W24	260	1
30	denosumab	3	0	LiP2	30_LiP2	1	300	W24	300	1
30	denosumab	3	0	LiP3	30_LiP3	1	300	W24	300	1
30	denosumab	3	0	LiP4	30_LiP4	1	290	W24	290	1
30	denosumab	3	0	LiP5	30_LiP5	1	280	W24	280	1
30	denosumab	3	0	ReD2	30_ReD2	1	230	W24	230	1
30	denosumab	3	0	ReD4	30_ReD4	1	300	W24	300	1
30	denosumab	3	1	ReP2	30_ReP2	1	260	W24	260	1
30	denosumab	3	0	ReP3	30_ReP3	1	290	W24	290	1
30	denosumab	3	0	ReP4	30_ReP4	1	300	W24	300	1
30	denosumab	3	0	ReP5	30_ReP5	1	300	W24	300	1
31	placebo	7	1	LiP2	31_LiP2	1	160	W24	210	1
31	placebo	7	1	LiP3	31_LiP3	1	130	W24	160	1
31	placebo	7	1	ReP3	31_ReP3	1	200	W24	160	1
32	denosumab	3	1	LiD2	32_LiD2	1	160	W24	160	1
33	denosumab	1	NA	ReD2	33_ReD2	1	90	W24	NA	1
34	placebo	2	1	ReD4	34_ReD4	1	160	W24	180	1
35	placebo	2	1	LiP2	35_LiP2	1	90	W24	160	1
36	placebo	5	1	ReD2	36_ReD2	1	120	W24	120	1
36	placebo	5	1	ReD4	36_ReD4	1	140	W24	150	1
36	placebo	5	1	LiD3	36_LiD3	1	130	W24	130	1
36	placebo	5	1	LiD4	36_LiD4	1	50	W24	50	1
37	denosumab	4	1	ReD2	37_ReD2	1	100	W24	130	1
38	denosumab	4	1	LiD3	38_LiD3	1	150	W24	160	1
38	denosumab	4	1	ReD2	38_ReD2	1	160	W24	160	1
38	denosumab	4	1	ReD3	38_ReD3	1	100	W24	90	1
38	denosumab	4	1	ReD5	38_ReD5	1	80	W24	80	1
39	denosumab	2	1	LiD4	39_LiD4	1	220	W24	220	1
39	denosumab	2	1	ReD5	39_ReD5	1	200	W24	190	1
40	placebo	9	1	LiP2	40_LiP2	1	210	W24	210	1
40	placebo	9	1	LiP3	40_LiP3	1	140	W24	140	1
40	placebo	9	1	ReP4	40_ReP4	1	150	W24	170	1
40	placebo	9	1	ReP2	40_ReP2	1	120	W24	150	1
40	placebo	9	1	ReP3	40_ReP3	1	170	W24	170	1
41	placebo	3	1	LiD5	41_LiD5	1	200	W24	200	1
41	placebo	3	1	ReD3	41_ReD3	1	160	W24	80	1
42	placebo	2	1	ReD2	42_ReD2	1	110	W24	110	1
43	denosumab	1	1	ReP3	43_ReP3	1	200	W24	200	1
44	denosumab	2	1	LiD2	44_LiD2	1	70	W24	110	1
45	placebo	5	1	ReP3	45_ReP3	1	150	W24	140	1
46	placebo	2	1	ReP4	46_ReP4	1	140	W24	190	1
47	denosumab	11	1	LiP4	47_LiP4	1	10	W24	10	1
48	denosumab	5	1	LiD2	48_LiD2	1	130	W24	90	1
48	denosumab	5	1	ReD3	48_ReD3	1	90	W24	70	1
49	denosumab	3	1	ReD4	49_ReD4	1	150	W24	120	1
50	placebo	5	1	LiP3	50_LiP3	1	120	W24	120	1
50	placebo	5	1	ReP2	50_ReP2	1	170	W24	140	1
51	placebo	4	1	LiP3	51_LiP3	1	160	W24	130	1
52	placebo	6	1	ReP3	52_ReP3	1	130	W24	90	1
53	placebo	5	1	ReD2	53_ReD2	1	140	W24	180	1
53	placebo	5	1	LiD3	53_LiD3	1	130	W24	150	1
53	placebo	5	1	LiD4	53_LiD4	1	210	W24	210	1
54	denosumab	2	1	ReD3	54_ReD3	1	110	W24	150	1
55	denosumab	2	1	ReP2	55_ReP2	1	170	W24	190	1
56	denosumab	2	1	LiD3	56_LiD3	1	100	W24	110	1
56	denosumab	2	1	LiD5	56_LiD5	1	160	W24	160	1
57	denosumab	3	1	ReD2	57_ReD2	1	150	W24	150	1
58	denosumab	8	1	LiP2	58_LiP2	1	20	W24	20	1
58	denosumab	8	1	LiP3	58_LiP3	1	160	W24	160	1
58	denosumab	8	1	ReP2	58_ReP2	1	110	W24	90	1
58	denosumab	8	1	ReP3	58_ReP3	1	130	W24	120	1
58	denosumab	8	1	ReP5	58_ReP5	1	190	W24	190	1
59	placebo	5	1	LiD4	59_LiD4	1	240	W24	240	1
59	placebo	5	1	ReD4	59_ReD4	1	80	W24	60	1
60	denosumab	3	0	LiP2	60_LiP2	1	140	W24	160	1
61	placebo	5	1	ReD3	61_ReD3	1	120	W24	150	1
62	denosumab	2	1	LiD4	62_LiD4	1	130	W24	130	1
63	placebo	3	NA	ReD2	63_ReD2	1	60	W24	NA	1
63	placebo	3	NA	ReD5	63_ReD5	1	130	W24	NA	1
63	placebo	3	NA	LiD5	63_LiD5	1	140	W24	NA	1
64	denosumab	2	1	ReD2	64_ReD2	1	50	W24	50	1
65	denosumab	6	1	LiD3	65_LiD3	1	140	W24	120	1
65	denosumab	6	1	LiD4	65_LiD4	1	120	W24	120	1
66	placebo	5	0	LiD4	66_LiD4	1	200	W24	160	1
67	denosumab	3	1	ReP5	67_ReP5	1	80	W24	120	1
68	denosumab	4	1	LiD4	68_LiD4	1	200	W24	200	1
68	denosumab	4	1	ReP5	68_ReP5	1	170	W24	170	1
69	placebo	2	0	ReD2	69_ReD2	1	120	W24	100	1
70	denosumab	3	1	ReP2	70_ReP2	1	210	W24	180	1
71	denosumab	3	0	LiD3	71_LiD3	1	80	W24	140	1
72	placebo	2	1	LiD4	72_LiD4	1	220	W24	170	1
73	denosumab	3	1	LiP4	73_LiP4	1	210	W24	210	1
73	denosumab	3	1	ReP3	73_ReP3	1	140	W24	150	1
74	placebo	2	1	ReD2	74_ReD2	1	110	W24	160	1
75	denosumab	2	0	LiD4	75_LiD4	1	70	W24	90	1
76	placebo	4	1	LiP3	76_LiP3	1	180	W24	180	1
76	placebo	4	1	LiP4	76_LiP4	1	200	W24	180	1
77	denosumab	3	1	ReD5	77_ReD5	1	70	W24	80	1
78	denosumab	3	1	ReP2	78_ReP2	1	50	W24	50	1
79	placebo	3	1	ReD2	79_ReD2	1	110	W24	80	1
80	placebo	3	1	LiD3	80_LiD3	1	160	W24	160	1
81	placebo	1	1	LiD3	81_LiD3	1	200	W24	200	1
82	denosumab	1	1	LiP3	82_LiP3	1	210	W24	210	1
83	placebo	4	NA	ReP4	83_ReP4	1	100	W24	NA	1
83	placebo	4	NA	LiP2	83_LiP2	1	200	W24	NA	1
83	placebo	4	NA	LiP4	83_LiP4	1	170	W24	NA	1
83	placebo	4	NA	LiD4	83_LiD4	1	190	W24	NA	1
84	denosumab	2	0	LiD4	84_LiD4	1	40	W24	50	1
85	placebo	3	1	ReD3	85_ReD3	1	80	W24	150	1
86	placebo	5	1	ReD3	86_ReD3	1	70	W24	90	1
87	denosumab	10	1	ReP4	87_ReP4	1	250	W24	250	1
87	denosumab	10	1	LiP5	87_LiP5	1	110	W24	160	1
87	denosumab	10	1	LiP4	87_LiP4	1	210	W24	280	1
88	denosumab	2	1	LiD5	88_LiD5	1	130	W24	130	1
89	placebo	3	1	LiD3	89_LiD3	1	160	W24	160	1
89	placebo	3	1	LiD5	89_LiD5	1	120	W24	90	1
90	denosumab	6	0	ReP4	90_ReP4	1	210	W24	210	1
91	denosumab	5	0	LiD5	91_LiD5	1	60	W24	60	1
92	placebo	6	1	LiD3	92_LiD3	1	100	W24	100	1
92	placebo	6	1	LiD5	92_LiD5	1	160	W24	110	1
92	placebo	6	1	ReD2	92_ReD2	1	180	W24	150	1
92	placebo	6	1	ReD3	92_ReD3	1	190	W24	190	1
93	denosumab	2	1	LiD2	93_LiD2	1	130	W24	130	1
94	denosumab	5	1	LiD4	94_LiD4	1	110	W24	110	1
95	placebo	1	1	LiD5	95_LiD5	1	200	W24	200	1
95	placebo	1	1	LiD2	95_LiD2	1	300	W24	300	1
96	placebo	3	1	ReD5	96_ReD5	1	120	W24	60	1
97	denosumab	1	NA	ReP4	97_ReP4	1	140	W24	NA	1
98	placebo	8	1	LiP3	98_LiP3	1	150	W24	60	1
99	denosumab	5	NA	LiD4	99_LiD4	1	110	W24	NA	1
99	denosumab	5	NA	LiP4	99_LiP4	1	140	W24	NA	1
99	denosumab	5	NA	ReD5	99_ReD5	1	120	W24	NA	1
99	denosumab	5	NA	ReP3	99_ReP3	1	120	W24	NA	1
100	placebo	2	1	LiD3	100_LiD3	1	110	W24	80	1
1	denosumab	3	1	LiP2	1_LiP2	1	150	W48	160	1
2	denosumab	3	1	LiD2	2_LiD2	1	220	W48	230	1
2	denosumab	3	1	LiD3	2_LiD3	1	170	W48	170	1
2	denosumab	3	1	ReD2	2_ReD2	1	110	W48	140	1
3	placebo	3	1	LiP2	3_LiP2	1	170	W48	180	1
3	placebo	3	1	ReP4	3_ReP4	1	190	W48	210	1
4	denosumab	4	1	ReP4	4_ReP4	1	160	W48	210	1
5	denosumab	2	0	LiD2	5_LiD2	1	220	W48	220	1
6	placebo	11	1	ReP3	6_ReP3	1	180	W48	80	1
6	placebo	11	1	LiD4	6_LiD4	1	260	W48	240	1
6	placebo	11	1	LiP2	6_LiP2	1	200	W48	200	1
6	placebo	11	1	LiP5	6_LiP5	1	190	W48	190	1
7	denosumab	2	0	LiD2	7_LiD2	1	170	W48	200	1
8	placebo	2	1	ReP3	8_ReP3	1	220	W48	230	1
9	denosumab	2	1	LiD3	9_LiD3	1	80	W48	80	1
9	denosumab	2	1	ReD2	9_ReD2	1	40	W48	60	1
10	placebo	4	1	LiD4	10_LiD4	1	130	W48	130	1
10	placebo	4	1	ReP4	10_ReP4	1	80	W48	110	1
11	placebo	6	1	LID3	11_LID3	1	160	W48	120	1
11	placebo	6	1	LiD4	11_LiD4	1	180	W48	190	1
11	placebo	6	1	LiP4	11_LiP4	1	210	W48	200	1
11	placebo	6	1	LiP3	11_LiP3	1	270	W48	210	1
12	denosumab	6	1	LiP3	12_LiP3	1	120	W48	150	1
12	denosumab	6	1	LiP4	12_LiP4	1	200	W48	200	1
13	placebo	2	1	ReD3	13_ReD3	1	170	W48	160	1
14	placebo	7	1	LiD2	14_LiD2	1	160	W48	140	1
14	placebo	7	1	ReD2	14_ReD2	1	170	W48	160	1
14	placebo	7	1	ReD5	14_ReD5	1	160	W48	150	1
15	placebo	3	1	ReD3	15_ReD3	1	170	W48	190	1
16	denosumab	1	1	LiD4	16_LiD4	1	200	W48	160	1
17	placebo	5	0	ReD5	17_ReD5	1	190	W48	120	1
18	placebo	4	1	LiP3	18_LiP3	1	220	W48	220	1
18	placebo	4	1	ReD3	18_ReD3	1	110	W48	150	1
18	placebo	4	1	ReD5	18_ReD5	1	130	W48	140	1
19	denosumab	7	1	LiD4	19_LiD4	1	90	W48	70	1
19	denosumab	7	1	ReP3	19_ReP3	1	210	W48	230	1
20	placebo	3	1	LiD2	20_LiD2	1	140	W48	170	1
21	placebo	3	0	ReD5	21_ReD5	1	160	W48	120	1
22	placebo	3	1	ReD3	22_ReD3	1	180	W48	160	1
23	denosumab	5	1	LiD2	23_LiD2	1	160	W48	160	1
23	denosumab	5	1	LiD3	23_LiD3	1	110	W48	70	1
23	denosumab	5	1	ReD3	23_ReD3	1	140	W48	110	1
23	denosumab	5	1	ReD5	23_ReD5	1	180	W48	170	1
24	placebo	4	1	LiP2	24_LiP2	1	140	W48	180	1
24	placebo	4	1	LiP3	24_LiP3	1	230	W48	140	1
25	denosumab	7	1	LiD2	25_LiD2	1	210	W48	220	1
25	denosumab	7	1	LiP4	25_LiP4	1	150	W48	140	1
25	denosumab	7	1	LiP5	25_LiP5	1	140	W48	140	1
25	denosumab	7	1	ReP4	25_ReP4	1	170	W48	170	1
26	denosumab	2	1	ReD4	26_ReD4	1	120	W48	110	1
27	placebo	8	1	LiP3	27_LiP3	1	210	W48	150	1
28	placebo	1	1	ReD4	28_ReD4	1	170	W48	170	1
29	denosumab	5	1	LiP5	29_LiP5	1	190	W48	120	1
29	denosumab	5	1	ReP4	29_ReP4	1	110	W48	150	1
30	denosumab	3	1	LiD5	30_LiD5	1	100	W48	190	1
30	denosumab	3	1	ReD3	30_ReD3	1	130	W48	150	1
30	denosumab	3	0	LiD2	30_LiD2	1	230	W48	230	1
30	denosumab	3	0	LID3	30_LID3	1	260	W48	260	1
30	denosumab	3	0	LiD4	30_LiD4	1	260	W48	260	1
30	denosumab	3	0	LiP2	30_LiP2	1	300	W48	300	1
30	denosumab	3	0	LiP3	30_LiP3	1	300	W48	300	1
30	denosumab	3	0	LiP4	30_LiP4	1	290	W48	290	1
30	denosumab	3	0	LiP5	30_LiP5	1	280	W48	280	1
30	denosumab	3	0	ReD2	30_ReD2	1	230	W48	230	1
30	denosumab	3	0	ReD4	30_ReD4	1	300	W48	300	1
30	denosumab	3	1	ReP2	30_ReP2	1	260	W48	260	1
30	denosumab	3	0	ReP3	30_ReP3	1	290	W48	290	1
30	denosumab	3	0	ReP4	30_ReP4	1	300	W48	300	1
30	denosumab	3	0	ReP5	30_ReP5	1	300	W48	300	1
31	placebo	7	1	LiP2	31_LiP2	1	160	W48	210	1
31	placebo	7	1	LiP3	31_LiP3	1	130	W48	140	1
31	placebo	7	1	ReP3	31_ReP3	1	200	W48	130	1
32	denosumab	3	1	LiD2	32_LiD2	1	160	W48	160	1
33	denosumab	1	NA	ReD2	33_ReD2	1	90	W48	NA	1
34	placebo	2	1	ReD4	34_ReD4	1	160	W48	170	1
35	placebo	2	1	LiP2	35_LiP2	1	90	W48	150	1
36	placebo	5	1	ReD2	36_ReD2	1	120	W48	120	1
36	placebo	5	1	ReD4	36_ReD4	1	140	W48	170	1
36	placebo	5	1	LiD3	36_LiD3	1	130	W48	140	1
36	placebo	5	1	LiD4	36_LiD4	1	50	W48	50	1
37	denosumab	4	1	ReD2	37_ReD2	1	100	W48	160	1
38	denosumab	4	1	LiD3	38_LiD3	1	150	W48	150	1
38	denosumab	4	1	ReD2	38_ReD2	1	160	W48	220	1
38	denosumab	4	1	ReD3	38_ReD3	1	100	W48	70	1
38	denosumab	4	1	ReD5	38_ReD5	1	80	W48	90	1
39	denosumab	2	1	LiD4	39_LiD4	1	220	W48	220	1
39	denosumab	2	1	ReD5	39_ReD5	1	200	W48	190	1
40	placebo	9	1	LiP2	40_LiP2	1	210	W48	210	1
40	placebo	9	1	LiP3	40_LiP3	1	140	W48	130	1
40	placebo	9	1	ReP4	40_ReP4	1	150	W48	160	1
40	placebo	9	1	ReP2	40_ReP2	1	120	W48	120	1
40	placebo	9	1	ReP3	40_ReP3	1	170	W48	170	1
41	placebo	3	1	LiD5	41_LiD5	1	200	W48	200	1
41	placebo	3	1	ReD3	41_ReD3	1	160	W48	80	1
42	placebo	2	1	ReD2	42_ReD2	1	110	W48	110	1
43	denosumab	1	1	ReP3	43_ReP3	1	200	W48	200	1
44	denosumab	2	1	LiD2	44_LiD2	1	70	W48	140	1
45	placebo	5	1	ReP3	45_ReP3	1	150	W48	190	1
46	placebo	2	1	ReP4	46_ReP4	1	140	W48	200	1
47	denosumab	11	1	LiP4	47_LiP4	1	10	W48	NA	1
48	denosumab	5	1	LiD2	48_LiD2	1	130	W48	50	1
48	denosumab	5	1	ReD3	48_ReD3	1	90	W48	80	1
49	denosumab	3	1	ReD4	49_ReD4	1	150	W48	150	1
50	placebo	5	1	LiP3	50_LiP3	1	120	W48	110	1
50	placebo	5	1	ReP2	50_ReP2	1	170	W48	120	1
51	placebo	4	1	LiP3	51_LiP3	1	160	W48	130	1
52	placebo	6	1	ReP3	52_ReP3	1	130	W48	90	1
53	placebo	5	1	ReD2	53_ReD2	1	140	W48	180	1
53	placebo	5	1	LiD3	53_LiD3	1	130	W48	140	1
53	placebo	5	1	LiD4	53_LiD4	1	210	W48	210	1
54	denosumab	2	1	ReD3	54_ReD3	1	110	W48	170	1
55	denosumab	2	1	ReP2	55_ReP2	1	170	W48	220	1
56	denosumab	2	1	LiD3	56_LiD3	1	100	W48	120	1
56	denosumab	2	1	LiD5	56_LiD5	1	160	W48	160	1
57	denosumab	3	1	ReD2	57_ReD2	1	150	W48	150	1
58	denosumab	8	1	LiP2	58_LiP2	1	20	W48	20	1
58	denosumab	8	1	LiP3	58_LiP3	1	160	W48	200	1
58	denosumab	8	1	ReP2	58_ReP2	1	110	W48	80	1
58	denosumab	8	1	ReP3	58_ReP3	1	130	W48	110	1
58	denosumab	8	1	ReP5	58_ReP5	1	190	W48	180	1
59	placebo	5	1	LiD4	59_LiD4	1	240	W48	240	1
59	placebo	5	1	ReD4	59_ReD4	1	80	W48	70	1
60	denosumab	3	0	LiP2	60_LiP2	1	140	W48	130	1
61	placebo	5	1	ReD3	61_ReD3	1	120	W48	150	1
62	denosumab	2	1	LiD4	62_LiD4	1	130	W48	130	1
63	placebo	3	NA	ReD2	63_ReD2	1	60	W48	NA	1
63	placebo	3	NA	ReD5	63_ReD5	1	130	W48	NA	1
63	placebo	3	NA	LiD5	63_LiD5	1	140	W48	NA	1
64	denosumab	2	1	ReD2	64_ReD2	1	50	W48	50	1
65	denosumab	6	1	LiD3	65_LiD3	1	140	W48	120	1
65	denosumab	6	1	LiD4	65_LiD4	1	120	W48	120	1
66	placebo	5	0	LiD4	66_LiD4	1	200	W48	120	1
67	denosumab	3	1	ReP5	67_ReP5	1	80	W48	110	1
68	denosumab	4	1	LiD4	68_LiD4	1	200	W48	200	1
68	denosumab	4	1	ReP5	68_ReP5	1	170	W48	150	1
69	placebo	2	0	ReD2	69_ReD2	1	120	W48	120	1
70	denosumab	3	1	ReP2	70_ReP2	1	210	W48	210	1
71	denosumab	3	0	LiD3	71_LiD3	1	80	W48	150	1
72	placebo	2	1	LiD4	72_LiD4	1	220	W48	140	1
73	denosumab	3	1	LiP4	73_LiP4	1	210	W48	210	1
73	denosumab	3	1	ReP3	73_ReP3	1	140	W48	140	1
74	placebo	2	1	ReD2	74_ReD2	1	110	W48	150	1
75	denosumab	2	0	LiD4	75_LiD4	1	70	W48	90	1
76	placebo	4	1	LiP3	76_LiP3	1	180	W48	180	1
76	placebo	4	1	LiP4	76_LiP4	1	200	W48	180	1
77	denosumab	3	1	ReD5	77_ReD5	1	70	W48	80	1
78	denosumab	3	1	ReP2	78_ReP2	1	50	W48	50	1
79	placebo	3	1	ReD2	79_ReD2	1	110	W48	40	1
80	placebo	3	1	LiD3	80_LiD3	1	160	W48	160	1
81	placebo	1	1	LiD3	81_LiD3	1	200	W48	NA	1
82	denosumab	1	1	LiP3	82_LiP3	1	210	W48	210	1
83	placebo	4	NA	ReP4	83_ReP4	1	100	W48	NA	1
83	placebo	4	NA	LiP2	83_LiP2	1	200	W48	NA	1
83	placebo	4	NA	LiP4	83_LiP4	1	170	W48	NA	1
83	placebo	4	NA	LiD4	83_LiD4	1	190	W48	NA	1
84	denosumab	2	0	LiD4	84_LiD4	1	40	W48	50	1
85	placebo	3	1	ReD3	85_ReD3	1	80	W48	140	1
86	placebo	5	1	ReD3	86_ReD3	1	70	W48	80	1
87	denosumab	10	1	ReP4	87_ReP4	1	250	W48	250	1
87	denosumab	10	1	LiP5	87_LiP5	1	110	W48	160	1
87	denosumab	10	1	LiP4	87_LiP4	1	210	W48	280	1
88	denosumab	2	1	LiD5	88_LiD5	1	130	W48	130	1
89	placebo	3	1	LiD3	89_LiD3	1	160	W48	190	1
89	placebo	3	1	LiD5	89_LiD5	1	120	W48	80	1
90	denosumab	6	0	ReP4	90_ReP4	1	210	W48	210	1
91	denosumab	5	0	LiD5	91_LiD5	1	60	W48	60	1
92	placebo	6	1	LiD3	92_LiD3	1	100	W48	50	1
92	placebo	6	1	LiD5	92_LiD5	1	160	W48	130	1
92	placebo	6	1	ReD2	92_ReD2	1	180	W48	120	1
92	placebo	6	1	ReD3	92_ReD3	1	190	W48	190	1
93	denosumab	2	1	LiD2	93_LiD2	1	130	W48	140	1
94	denosumab	5	1	LiD4	94_LiD4	1	110	W48	130	1
95	placebo	1	1	LiD5	95_LiD5	1	200	W48	200	1
95	placebo	1	1	LiD2	95_LiD2	1	300	W48	300	1
96	placebo	3	1	ReD5	96_ReD5	1	120	W48	60	1
97	denosumab	1	NA	ReP4	97_ReP4	1	140	W48	NA	1
98	placebo	8	1	LiP3	98_LiP3	1	150	W48	80	1
99	denosumab	5	NA	LiD4	99_LiD4	1	110	W48	NA	1
99	denosumab	5	NA	LiP4	99_LiP4	1	140	W48	NA	1
99	denosumab	5	NA	ReD5	99_ReD5	1	120	W48	NA	1
99	denosumab	5	NA	ReP3	99_ReP3	1	120	W48	NA	1
100	placebo	2	1	LiD3	100_LiD3	1	110	W48	130	1

## Sheet: Primary_GUSS_GEE
ID	joint	ID_joint	TREATMENT	t	nr.of.affected.joints.baseline	inflammation	target joint	W0.total.GUSS	total.GUSS
1	LiP2	1_LiP2	denosumab	W24	3	1	1	150	170
2	LiD2	2_LiD2	denosumab	W24	3	1	1	220	220
2	LiD3	2_LiD3	denosumab	W24	3	1	1	170	170
2	ReD2	2_ReD2	denosumab	W24	3	1	1	110	130
3	LiP2	3_LiP2	placebo	W24	3	1	1	170	190
3	ReP4	3_ReP4	placebo	W24	3	1	1	190	210
4	ReP4	4_ReP4	denosumab	W24	4	1	1	160	230
5	LiD2	5_LiD2	denosumab	W24	2	0	1	220	220
6	ReP3	6_ReP3	placebo	W24	11	1	1	180	150
6	LiD4	6_LiD4	placebo	W24	11	1	1	260	260
6	LiP2	6_LiP2	placebo	W24	11	1	1	200	200
6	LiP5	6_LiP5	placebo	W24	11	1	1	190	190
7	LiD2	7_LiD2	denosumab	W24	2	0	1	170	200
8	ReP3	8_ReP3	placebo	W24	2	1	1	220	170
9	LiD3	9_LiD3	denosumab	W24	2	1	1	80	80
9	ReD2	9_ReD2	denosumab	W24	2	1	1	40	60
10	LiD4	10_LiD4	placebo	W24	4	1	1	130	130
10	ReP4	10_ReP4	placebo	W24	4	1	1	80	100
11	LID3	11_LID3	placebo	W24	6	1	1	160	150
11	LiD4	11_LiD4	placebo	W24	6	1	1	180	200
11	LiP4	11_LiP4	placebo	W24	6	1	1	210	230
11	LiP3	11_LiP3	placebo	W24	6	1	1	270	260
12	LiP3	12_LiP3	denosumab	W24	6	1	1	120	140
12	LiP4	12_LiP4	denosumab	W24	6	1	1	200	200
13	ReD3	13_ReD3	placebo	W24	2	1	1	170	180
14	LiD2	14_LiD2	placebo	W24	7	1	1	160	150
14	ReD2	14_ReD2	placebo	W24	7	1	1	170	160
14	ReD5	14_ReD5	placebo	W24	7	1	1	160	150
15	ReD3	15_ReD3	placebo	W24	3	1	1	170	190
16	LiD4	16_LiD4	denosumab	W24	1	1	1	200	160
17	ReD5	17_ReD5	placebo	W24	5	0	1	190	190
18	LiP3	18_LiP3	placebo	W24	4	1	1	220	220
18	ReD3	18_ReD3	placebo	W24	4	1	1	110	80
18	ReD5	18_ReD5	placebo	W24	4	1	1	130	140
19	LiD4	19_LiD4	denosumab	W24	7	1	1	90	70
19	ReP3	19_ReP3	denosumab	W24	7	1	1	210	220
20	LiD2	20_LiD2	placebo	W24	3	1	1	140	130
21	ReD5	21_ReD5	placebo	W24	3	0	1	160	140
22	ReD3	22_ReD3	placebo	W24	3	1	1	180	140
23	LiD2	23_LiD2	denosumab	W24	5	1	1	160	160
23	LiD3	23_LiD3	denosumab	W24	5	1	1	110	80
23	ReD3	23_ReD3	denosumab	W24	5	1	1	140	150
23	ReD5	23_ReD5	denosumab	W24	5	1	1	180	180
24	LiP2	24_LiP2	placebo	W24	4	1	1	140	130
24	LiP3	24_LiP3	placebo	W24	4	1	1	230	210
25	LiD2	25_LiD2	denosumab	W24	7	1	1	210	210
25	LiP4	25_LiP4	denosumab	W24	7	1	1	150	150
25	LiP5	25_LiP5	denosumab	W24	7	1	1	140	140
25	ReP4	25_ReP4	denosumab	W24	7	1	1	170	160
26	ReD4	26_ReD4	denosumab	W24	2	1	1	120	130
27	LiP3	27_LiP3	placebo	W24	8	1	1	210	180
28	ReD4	28_ReD4	placebo	W24	1	1	1	170	170
29	LiP5	29_LiP5	denosumab	W24	5	1	1	190	130
29	ReP4	29_ReP4	denosumab	W24	5	1	1	110	150
30	LiD5	30_LiD5	denosumab	W24	3	1	1	100	160
30	ReD3	30_ReD3	denosumab	W24	3	1	1	130	150
30	LiD2	30_LiD2	denosumab	W24	3	0	1	230	230
30	LID3	30_LID3	denosumab	W24	3	0	1	260	260
30	LiD4	30_LiD4	denosumab	W24	3	0	1	260	260
30	LiP2	30_LiP2	denosumab	W24	3	0	1	300	300
30	LiP3	30_LiP3	denosumab	W24	3	0	1	300	300
30	LiP4	30_LiP4	denosumab	W24	3	0	1	290	290
30	LiP5	30_LiP5	denosumab	W24	3	0	1	280	280
30	ReD2	30_ReD2	denosumab	W24	3	0	1	230	230
30	ReD4	30_ReD4	denosumab	W24	3	0	1	300	300
30	ReP2	30_ReP2	denosumab	W24	3	1	1	260	260
30	ReP3	30_ReP3	denosumab	W24	3	0	1	290	290
30	ReP4	30_ReP4	denosumab	W24	3	0	1	300	300
30	ReP5	30_ReP5	denosumab	W24	3	0	1	300	300
31	LiP2	31_LiP2	placebo	W24	7	1	1	160	210
31	LiP3	31_LiP3	placebo	W24	7	1	1	130	160
31	ReP3	31_ReP3	placebo	W24	7	1	1	200	160
32	LiD2	32_LiD2	denosumab	W24	3	1	1	160	160
33	ReD2	33_ReD2	denosumab	W24	1	NA	1	90	NA
34	ReD4	34_ReD4	placebo	W24	2	1	1	160	180
35	LiP2	35_LiP2	placebo	W24	2	1	1	90	160
36	ReD2	36_ReD2	placebo	W24	5	1	1	120	120
36	ReD4	36_ReD4	placebo	W24	5	1	1	140	150
36	LiD3	36_LiD3	placebo	W24	5	1	1	130	130
36	LiD4	36_LiD4	placebo	W24	5	1	1	50	50
37	ReD2	37_ReD2	denosumab	W24	4	1	1	100	130
38	LiD3	38_LiD3	denosumab	W24	4	1	1	150	160
38	ReD2	38_ReD2	denosumab	W24	4	1	1	160	160
38	ReD3	38_ReD3	denosumab	W24	4	1	1	100	90
38	ReD5	38_ReD5	denosumab	W24	4	1	1	80	80
39	LiD4	39_LiD4	denosumab	W24	2	1	1	220	220
39	ReD5	39_ReD5	denosumab	W24	2	1	1	200	190
40	LiP2	40_LiP2	placebo	W24	9	1	1	210	210
40	LiP3	40_LiP3	placebo	W24	9	1	1	140	140
40	ReP4	40_ReP4	placebo	W24	9	1	1	150	170
40	ReP2	40_ReP2	placebo	W24	9	1	1	120	150
40	ReP3	40_ReP3	placebo	W24	9	1	1	170	170
41	LiD5	41_LiD5	placebo	W24	3	1	1	200	200
41	ReD3	41_ReD3	placebo	W24	3	1	1	160	80
42	ReD2	42_ReD2	placebo	W24	2	1	1	110	110
43	ReP3	43_ReP3	denosumab	W24	1	1	1	200	200
44	LiD2	44_LiD2	denosumab	W24	2	1	1	70	110
45	ReP3	45_ReP3	placebo	W24	5	1	1	150	140
46	ReP4	46_ReP4	placebo	W24	2	1	1	140	190
47	LiP4	47_LiP4	denosumab	W24	11	1	1	10	10
48	LiD2	48_LiD2	denosumab	W24	5	1	1	130	90
48	ReD3	48_ReD3	denosumab	W24	5	1	1	90	70
49	ReD4	49_ReD4	denosumab	W24	3	1	1	150	120
50	LiP3	50_LiP3	placebo	W24	5	1	1	120	120
50	ReP2	50_ReP2	placebo	W24	5	1	1	170	140
51	LiP3	51_LiP3	placebo	W24	4	1	1	160	130
52	ReP3	52_ReP3	placebo	W24	6	1	1	130	90
53	ReD2	53_ReD2	placebo	W24	5	1	1	140	180
53	LiD3	53_LiD3	placebo	W24	5	1	1	130	150
53	LiD4	53_LiD4	placebo	W24	5	1	1	210	210
54	ReD3	54_ReD3	denosumab	W24	2	1	1	110	150
55	ReP2	55_ReP2	denosumab	W24	2	1	1	170	190
56	LiD3	56_LiD3	denosumab	W24	2	1	1	100	110
56	LiD5	56_LiD5	denosumab	W24	2	1	1	160	160
57	ReD2	57_ReD2	denosumab	W24	3	1	1	150	150
58	LiP2	58_LiP2	denosumab	W24	8	1	1	20	20
58	LiP3	58_LiP3	denosumab	W24	8	1	1	160	160
58	ReP2	58_ReP2	denosumab	W24	8	1	1	110	90
58	ReP3	58_ReP3	denosumab	W24	8	1	1	130	120
58	ReP5	58_ReP5	denosumab	W24	8	1	1	190	190
59	LiD4	59_LiD4	placebo	W24	5	1	1	240	240
59	ReD4	59_ReD4	placebo	W24	5	1	1	80	60
60	LiP2	60_LiP2	denosumab	W24	3	0	1	140	160
61	ReD3	61_ReD3	placebo	W24	5	1	1	120	150
62	LiD4	62_LiD4	denosumab	W24	2	1	1	130	130
63	ReD2	63_ReD2	placebo	W24	3	NA	1	60	NA
63	ReD5	63_ReD5	placebo	W24	3	NA	1	130	NA
63	LiD5	63_LiD5	placebo	W24	3	NA	1	140	NA
64	ReD2	64_ReD2	denosumab	W24	2	1	1	50	50
65	LiD3	65_LiD3	denosumab	W24	6	1	1	140	120
65	LiD4	65_LiD4	denosumab	W24	6	1	1	120	120
66	LiD4	66_LiD4	placebo	W24	5	0	1	200	160
67	ReP5	67_ReP5	denosumab	W24	3	1	1	80	120
68	LiD4	68_LiD4	denosumab	W24	4	1	1	200	200
68	ReP5	68_ReP5	denosumab	W24	4	1	1	170	170
69	ReD2	69_ReD2	placebo	W24	2	0	1	120	100
70	ReP2	70_ReP2	denosumab	W24	3	1	1	210	180
71	LiD3	71_LiD3	denosumab	W24	3	0	1	80	140
72	LiD4	72_LiD4	placebo	W24	2	1	1	220	170
73	LiP4	73_LiP4	denosumab	W24	3	1	1	210	210
73	ReP3	73_ReP3	denosumab	W24	3	1	1	140	150
74	ReD2	74_ReD2	placebo	W24	2	1	1	110	160
75	LiD4	75_LiD4	denosumab	W24	2	0	1	70	90
76	LiP3	76_LiP3	placebo	W24	4	1	1	180	180
76	LiP4	76_LiP4	placebo	W24	4	1	1	200	180
77	ReD5	77_ReD5	denosumab	W24	3	1	1	70	80
78	ReP2	78_ReP2	denosumab	W24	3	1	1	50	50
79	ReD2	79_ReD2	placebo	W24	3	1	1	110	80
80	LiD3	80_LiD3	placebo	W24	3	1	1	160	160
81	LiD3	81_LiD3	placebo	W24	1	1	1	200	200
82	LiP3	82_LiP3	denosumab	W24	1	1	1	210	210
83	ReP4	83_ReP4	placebo	W24	4	NA	1	100	NA
83	LiP2	83_LiP2	placebo	W24	4	NA	1	200	NA
83	LiP4	83_LiP4	placebo	W24	4	NA	1	170	NA
83	LiD4	83_LiD4	placebo	W24	4	NA	1	190	NA
84	LiD4	84_LiD4	denosumab	W24	2	0	1	40	50
85	ReD3	85_ReD3	placebo	W24	3	1	1	80	150
86	ReD3	86_ReD3	placebo	W24	5	1	1	70	90
87	ReP4	87_ReP4	denosumab	W24	10	1	1	250	250
87	LiP5	87_LiP5	denosumab	W24	10	1	1	110	160
87	LiP4	87_LiP4	denosumab	W24	10	1	1	210	280
88	LiD5	88_LiD5	denosumab	W24	2	1	1	130	130
89	LiD3	89_LiD3	placebo	W24	3	1	1	160	160
89	LiD5	89_LiD5	placebo	W24	3	1	1	120	90
90	ReP4	90_ReP4	denosumab	W24	6	0	1	210	210
91	LiD5	91_LiD5	denosumab	W24	5	0	1	60	60
92	LiD3	92_LiD3	placebo	W24	6	1	1	100	100
92	LiD5	92_LiD5	placebo	W24	6	1	1	160	110
92	ReD2	92_ReD2	placebo	W24	6	1	1	180	150
92	ReD3	92_ReD3	placebo	W24	6	1	1	190	190
93	LiD2	93_LiD2	denosumab	W24	2	1	1	130	130
94	LiD4	94_LiD4	denosumab	W24	5	1	1	110	110
95	LiD5	95_LiD5	placebo	W24	1	1	1	200	200
95	LiD2	95_LiD2	placebo	W24	1	1	1	300	300
96	ReD5	96_ReD5	placebo	W24	3	1	1	120	60
97	ReP4	97_ReP4	denosumab	W24	1	NA	1	140	NA
98	LiP3	98_LiP3	placebo	W24	8	1	1	150	60
99	LiD4	99_LiD4	denosumab	W24	5	NA	1	110	NA
99	LiP4	99_LiP4	denosumab	W24	5	NA	1	140	NA
99	ReD5	99_ReD5	denosumab	W24	5	NA	1	120	NA
99	ReP3	99_ReP3	denosumab	W24	5	NA	1	120	NA
100	LiD3	100_LiD3	placebo	W24	2	1	1	110	80
1	LiP2	1_LiP2	denosumab	W48	3	1	1	150	160
2	LiD2	2_LiD2	denosumab	W48	3	1	1	220	230
2	LiD3	2_LiD3	denosumab	W48	3	1	1	170	170
2	ReD2	2_ReD2	denosumab	W48	3	1	1	110	140
3	LiP2	3_LiP2	placebo	W48	3	1	1	170	180
3	ReP4	3_ReP4	placebo	W48	3	1	1	190	210
4	ReP4	4_ReP4	denosumab	W48	4	1	1	160	210
5	LiD2	5_LiD2	denosumab	W48	2	0	1	220	220
6	ReP3	6_ReP3	placebo	W48	11	1	1	180	80
6	LiD4	6_LiD4	placebo	W48	11	1	1	260	240
6	LiP2	6_LiP2	placebo	W48	11	1	1	200	200
6	LiP5	6_LiP5	placebo	W48	11	1	1	190	190
7	LiD2	7_LiD2	denosumab	W48	2	0	1	170	200
8	ReP3	8_ReP3	placebo	W48	2	1	1	220	230
9	LiD3	9_LiD3	denosumab	W48	2	1	1	80	80
9	ReD2	9_ReD2	denosumab	W48	2	1	1	40	60
10	LiD4	10_LiD4	placebo	W48	4	1	1	130	130
10	ReP4	10_ReP4	placebo	W48	4	1	1	80	110
11	LID3	11_LID3	placebo	W48	6	1	1	160	120
11	LiD4	11_LiD4	placebo	W48	6	1	1	180	190
11	LiP4	11_LiP4	placebo	W48	6	1	1	210	200
11	LiP3	11_LiP3	placebo	W48	6	1	1	270	210
12	LiP3	12_LiP3	denosumab	W48	6	1	1	120	150
12	LiP4	12_LiP4	denosumab	W48	6	1	1	200	200
13	ReD3	13_ReD3	placebo	W48	2	1	1	170	160
14	LiD2	14_LiD2	placebo	W48	7	1	1	160	140
14	ReD2	14_ReD2	placebo	W48	7	1	1	170	160
14	ReD5	14_ReD5	placebo	W48	7	1	1	160	150
15	ReD3	15_ReD3	placebo	W48	3	1	1	170	190
16	LiD4	16_LiD4	denosumab	W48	1	1	1	200	160
17	ReD5	17_ReD5	placebo	W48	5	0	1	190	120
18	LiP3	18_LiP3	placebo	W48	4	1	1	220	220
18	ReD3	18_ReD3	placebo	W48	4	1	1	110	150
18	ReD5	18_ReD5	placebo	W48	4	1	1	130	140
19	LiD4	19_LiD4	denosumab	W48	7	1	1	90	70
19	ReP3	19_ReP3	denosumab	W48	7	1	1	210	230
20	LiD2	20_LiD2	placebo	W48	3	1	1	140	170
21	ReD5	21_ReD5	placebo	W48	3	0	1	160	120
22	ReD3	22_ReD3	placebo	W48	3	1	1	180	160
23	LiD2	23_LiD2	denosumab	W48	5	1	1	160	160
23	LiD3	23_LiD3	denosumab	W48	5	1	1	110	70
23	ReD3	23_ReD3	denosumab	W48	5	1	1	140	110
23	ReD5	23_ReD5	denosumab	W48	5	1	1	180	170
24	LiP2	24_LiP2	placebo	W48	4	1	1	140	180
24	LiP3	24_LiP3	placebo	W48	4	1	1	230	140
25	LiD2	25_LiD2	denosumab	W48	7	1	1	210	220
25	LiP4	25_LiP4	denosumab	W48	7	1	1	150	140
25	LiP5	25_LiP5	denosumab	W48	7	1	1	140	140
25	ReP4	25_ReP4	denosumab	W48	7	1	1	170	170
26	ReD4	26_ReD4	denosumab	W48	2	1	1	120	110
27	LiP3	27_LiP3	placebo	W48	8	1	1	210	150
28	ReD4	28_ReD4	placebo	W48	1	1	1	170	170
29	LiP5	29_LiP5	denosumab	W48	5	1	1	190	120
29	ReP4	29_ReP4	denosumab	W48	5	1	1	110	150
30	LiD5	30_LiD5	denosumab	W48	3	1	1	100	190
30	ReD3	30_ReD3	denosumab	W48	3	1	1	130	150
30	LiD2	30_LiD2	denosumab	W48	3	0	1	230	230
30	LID3	30_LID3	denosumab	W48	3	0	1	260	260
30	LiD4	30_LiD4	denosumab	W48	3	0	1	260	260
30	LiP2	30_LiP2	denosumab	W48	3	0	1	300	300
30	LiP3	30_LiP3	denosumab	W48	3	0	1	300	300
30	LiP4	30_LiP4	denosumab	W48	3	0	1	290	290
30	LiP5	30_LiP5	denosumab	W48	3	0	1	280	280
30	ReD2	30_ReD2	denosumab	W48	3	0	1	230	230
30	ReD4	30_ReD4	denosumab	W48	3	0	1	300	300
30	ReP2	30_ReP2	denosumab	W48	3	1	1	260	260
30	ReP3	30_ReP3	denosumab	W48	3	0	1	290	290
30	ReP4	30_ReP4	denosumab	W48	3	0	1	300	300
30	ReP5	30_ReP5	denosumab	W48	3	0	1	300	300
31	LiP2	31_LiP2	placebo	W48	7	1	1	160	210
31	LiP3	31_LiP3	placebo	W48	7	1	1	130	140
31	ReP3	31_ReP3	placebo	W48	7	1	1	200	130
32	LiD2	32_LiD2	denosumab	W48	3	1	1	160	160
33	ReD2	33_ReD2	denosumab	W48	1	NA	1	90	NA
34	ReD4	34_ReD4	placebo	W48	2	1	1	160	170
35	LiP2	35_LiP2	placebo	W48	2	1	1	90	150
36	ReD2	36_ReD2	placebo	W48	5	1	1	120	120
36	ReD4	36_ReD4	placebo	W48	5	1	1	140	170
36	LiD3	36_LiD3	placebo	W48	5	1	1	130	140
36	LiD4	36_LiD4	placebo	W48	5	1	1	50	50
37	ReD2	37_ReD2	denosumab	W48	4	1	1	100	160
38	LiD3	38_LiD3	denosumab	W48	4	1	1	150	150
38	ReD2	38_ReD2	denosumab	W48	4	1	1	160	220
38	ReD3	38_ReD3	denosumab	W48	4	1	1	100	70
38	ReD5	38_ReD5	denosumab	W48	4	1	1	80	90
39	LiD4	39_LiD4	denosumab	W48	2	1	1	220	220
39	ReD5	39_ReD5	denosumab	W48	2	1	1	200	190
40	LiP2	40_LiP2	placebo	W48	9	1	1	210	210
40	LiP3	40_LiP3	placebo	W48	9	1	1	140	130
40	ReP4	40_ReP4	placebo	W48	9	1	1	150	160
40	ReP2	40_ReP2	placebo	W48	9	1	1	120	120
40	ReP3	40_ReP3	placebo	W48	9	1	1	170	170
41	LiD5	41_LiD5	placebo	W48	3	1	1	200	200
41	ReD3	41_ReD3	placebo	W48	3	1	1	160	80
42	ReD2	42_ReD2	placebo	W48	2	1	1	110	110
43	ReP3	43_ReP3	denosumab	W48	1	1	1	200	200
44	LiD2	44_LiD2	denosumab	W48	2	1	1	70	140
45	ReP3	45_ReP3	placebo	W48	5	1	1	150	190
46	ReP4	46_ReP4	placebo	W48	2	1	1	140	200
47	LiP4	47_LiP4	denosumab	W48	11	1	1	10	NA
48	LiD2	48_LiD2	denosumab	W48	5	1	1	130	50
48	ReD3	48_ReD3	denosumab	W48	5	1	1	90	80
49	ReD4	49_ReD4	denosumab	W48	3	1	1	150	150
50	LiP3	50_LiP3	placebo	W48	5	1	1	120	110
50	ReP2	50_ReP2	placebo	W48	5	1	1	170	120
51	LiP3	51_LiP3	placebo	W48	4	1	1	160	130
52	ReP3	52_ReP3	placebo	W48	6	1	1	130	90
53	ReD2	53_ReD2	placebo	W48	5	1	1	140	180
53	LiD3	53_LiD3	placebo	W48	5	1	1	130	140
53	LiD4	53_LiD4	placebo	W48	5	1	1	210	210
54	ReD3	54_ReD3	denosumab	W48	2	1	1	110	170
55	ReP2	55_ReP2	denosumab	W48	2	1	1	170	220
56	LiD3	56_LiD3	denosumab	W48	2	1	1	100	120
56	LiD5	56_LiD5	denosumab	W48	2	1	1	160	160
57	ReD2	57_ReD2	denosumab	W48	3	1	1	150	150
58	LiP2	58_LiP2	denosumab	W48	8	1	1	20	20
58	LiP3	58_LiP3	denosumab	W48	8	1	1	160	200
58	ReP2	58_ReP2	denosumab	W48	8	1	1	110	80
58	ReP3	58_ReP3	denosumab	W48	8	1	1	130	110
58	ReP5	58_ReP5	denosumab	W48	8	1	1	190	180
59	LiD4	59_LiD4	placebo	W48	5	1	1	240	240
59	ReD4	59_ReD4	placebo	W48	5	1	1	80	70
60	LiP2	60_LiP2	denosumab	W48	3	0	1	140	130
61	ReD3	61_ReD3	placebo	W48	5	1	1	120	150
62	LiD4	62_LiD4	denosumab	W48	2	1	1	130	130
63	ReD2	63_ReD2	placebo	W48	3	NA	1	60	NA
63	ReD5	63_ReD5	placebo	W48	3	NA	1	130	NA
63	LiD5	63_LiD5	placebo	W48	3	NA	1	140	NA
64	ReD2	64_ReD2	denosumab	W48	2	1	1	50	50
65	LiD3	65_LiD3	denosumab	W48	6	1	1	140	120
65	LiD4	65_LiD4	denosumab	W48	6	1	1	120	120
66	LiD4	66_LiD4	placebo	W48	5	0	1	200	120
67	ReP5	67_ReP5	denosumab	W48	3	1	1	80	110
68	LiD4	68_LiD4	denosumab	W48	4	1	1	200	200
68	ReP5	68_ReP5	denosumab	W48	4	1	1	170	150
69	ReD2	69_ReD2	placebo	W48	2	0	1	120	120
70	ReP2	70_ReP2	denosumab	W48	3	1	1	210	210
71	LiD3	71_LiD3	denosumab	W48	3	0	1	80	150
72	LiD4	72_LiD4	placebo	W48	2	1	1	220	140
73	LiP4	73_LiP4	denosumab	W48	3	1	1	210	210
73	ReP3	73_ReP3	denosumab	W48	3	1	1	140	140
74	ReD2	74_ReD2	placebo	W48	2	1	1	110	150
75	LiD4	75_LiD4	denosumab	W48	2	0	1	70	90
76	LiP3	76_LiP3	placebo	W48	4	1	1	180	180
76	LiP4	76_LiP4	placebo	W48	4	1	1	200	180
77	ReD5	77_ReD5	denosumab	W48	3	1	1	70	80
78	ReP2	78_ReP2	denosumab	W48	3	1	1	50	50
79	ReD2	79_ReD2	placebo	W48	3	1	1	110	40
80	LiD3	80_LiD3	placebo	W48	3	1	1	160	160
81	LiD3	81_LiD3	placebo	W48	1	1	1	200	NA
82	LiP3	82_LiP3	denosumab	W48	1	1	1	210	210
83	ReP4	83_ReP4	placebo	W48	4	NA	1	100	NA
83	LiP2	83_LiP2	placebo	W48	4	NA	1	200	NA
83	LiP4	83_LiP4	placebo	W48	4	NA	1	170	NA
83	LiD4	83_LiD4	placebo	W48	4	NA	1	190	NA
84	LiD4	84_LiD4	denosumab	W48	2	0	1	40	50
85	ReD3	85_ReD3	placebo	W48	3	1	1	80	140
86	ReD3	86_ReD3	placebo	W48	5	1	1	70	80
87	ReP4	87_ReP4	denosumab	W48	10	1	1	250	250
87	LiP5	87_LiP5	denosumab	W48	10	1	1	110	160
87	LiP4	87_LiP4	denosumab	W48	10	1	1	210	280
88	LiD5	88_LiD5	denosumab	W48	2	1	1	130	130
89	LiD3	89_LiD3	placebo	W48	3	1	1	160	190
89	LiD5	89_LiD5	placebo	W48	3	1	1	120	80
90	ReP4	90_ReP4	denosumab	W48	6	0	1	210	210
91	LiD5	91_LiD5	denosumab	W48	5	0	1	60	60
92	LiD3	92_LiD3	placebo	W48	6	1	1	100	50
92	LiD5	92_LiD5	placebo	W48	6	1	1	160	130
92	ReD2	92_ReD2	placebo	W48	6	1	1	180	120
92	ReD3	92_ReD3	placebo	W48	6	1	1	190	190
93	LiD2	93_LiD2	denosumab	W48	2	1	1	130	140
94	LiD4	94_LiD4	denosumab	W48	5	1	1	110	130
95	LiD5	95_LiD5	placebo	W48	1	1	1	200	200
95	LiD2	95_LiD2	placebo	W48	1	1	1	300	300
96	ReD5	96_ReD5	placebo	W48	3	1	1	120	60
97	ReP4	97_ReP4	denosumab	W48	1	NA	1	140	NA
98	LiP3	98_LiP3	placebo	W48	8	1	1	150	80
99	LiD4	99_LiD4	denosumab	W48	5	NA	1	110	NA
99	LiP4	99_LiP4	denosumab	W48	5	NA	1	140	NA
99	ReD5	99_ReD5	denosumab	W48	5	NA	1	120	NA
99	ReP3	99_ReP3	denosumab	W48	5	NA	1	120	NA
100	LiD3	100_LiD3	placebo	W48	2	1	1	110	130

## Sheet: Secondary_erosive_joints
ID	TREATMENT	N_Possible_Progressor	N_New_JE_W24	N_New_JE_W24W48	N_New_JE_W48	N_New_JE_W48W72	N_New_JE_W48W96
1	Denosumab	9	0	0	0	0	0
2	Denosumab	15	0	0	0	0	0
3	Placebo	7	2	1	3	0	0
4	Denosumab	10	0	0	0	0	0
5	Denosumab	8	0	0	0	0	0
6	Placebo	11	2	1	3	0	0
7	Denosumab	13	0	0	0	0	0
8	Placebo	10	0	0	0	0	0
9	Denosumab	12	0	0	0	0	0
10	Placebo	10	0	0	0	0	0
11	Placebo	14	1	1	2	0	0
12	Denosumab	13	0	0	0	0	0
13	Placebo	14	0	1	1	0	0
14	Placebo	14	2	1	3	0	0
15	Placebo	5	0	0	0	0	0
16	Denosumab	9	0	0	0	0	0
17	Placebo	8	0	0	0	0	0
18	Placebo	12	1	0	1	1	1
19	Denosumab	9	0	0	0	0	0
20	Placebo	11	0	0	0	0	0
21	Placebo	14	1	0	1	NA	NA
22	Placebo	15	2	0	2	0	0
23	Denosumab	13	1	0	1	0	0
24	Placebo	16	1	1	2	NA	NA
25	Denosumab	9	0	0	0	0	0
26	Denosumab	15	0	0	0	0	0
27	Placebo	7	1	1	2	0	0
28	Placebo	14	0	0	0	0	0
29	Denosumab	10	0	0	0	0	0
30	Denosumab	12	0	0	0	0	0
31	Placebo	13	1	0	1	0	0
32	Denosumab	10	0	0	0	NA	NA
33	Denosumab	NA	NA	NA	NA	NA	NA
34	Placebo	11	2	0	2	0	0
35	Placebo	14	0	0	0	0	0
36	Placebo	12	0	0	0	0	0
37	Denosumab	12	0	0	0	0	0
38	Denosumab	12	0	1	1	0	0
39	Denosumab	12	0	0	0	0	0
40	Placebo	5	0	0	0	0	0
41	Placebo	10	0	0	0	0	0
42	Placebo	14	1	0	1	0	0
43	Denosumab	16	0	0	0	0	0
44	Denosumab	14	0	0	0	0	0
45	Placebo	12	0	1	1	NA	NA
46	Placebo	14	0	0	0	0	0
47	Denosumab	11	5	NA	NA	0	0
48	Denosumab	13	3	1	4	0	0
49	Denosumab	2	0	0	0	0	0
50	Placebo	12	2	0	2	0	0
51	Placebo	11	1	0	1	0	0
52	Placebo	9	0	0	0	0	0
53	Placebo	12	1	0	1	0	0
54	Denosumab	14	0	0	0	0	0
55	Denosumab	14	0	0	0	0	0
56	Denosumab	11	0	0	0	0	0
57	Denosumab	15	0	0	0	NA	NA
58	Denosumab	7	2	0	2	0	0
59	Placebo	15	2	0	2	NA	NA
60	Denosumab	11	0	0	0	0	0
61	Placebo	8	0	0	0	0	0
62	Denosumab	13	0	0	0	0	0
63	Placebo	NA	NA	NA	NA	NA	NA
64	Denosumab	15	0	0	0	0	0
65	Denosumab	14	1	NA	NA	NA	NA
66	Placebo	11	1	0	1	0	0
67	Denosumab	13	0	0	0	0	0
68	Denosumab	11	0	1	1	0	0
69	Placebo	14	0	0	0	NA	NA
70	Denosumab	15	0	0	0	0	0
71	Denosumab	11	0	0	0	0	0
72	Placebo	11	0	0	0	1	1
73	Denosumab	8	0	0	0	0	0
74	Placebo	15	0	0	0	0	0
75	Denosumab	11	0	0	0	0	0
76	Placebo	13	0	0	0	0	0
77	Denosumab	12	0	0	0	1	0
78	Denosumab	9	0	0	0	0	0
79	Placebo	14	2	0	2	1	1
80	Placebo	12	0	0	0	0	0
81	Placebo	14	0	NA	NA	0	0
82	Denosumab	4	0	0	0	0	0
83	Placebo	NA	NA	NA	NA	NA	NA
84	Denosumab	14	0	0	0	0	0
85	Placebo	9	0	0	0	0	0
86	Placebo	14	1	0	1	0	0
87	Denosumab	8	0	0	0	0	0
88	Denosumab	13	0	0	0	0	0
89	Placebo	12	0	0	0	0	0
90	Denosumab	13	0	0	0	0	0
91	Denosumab	10	0	0	0	NA	NA
92	Placebo	15	0	1	1	0	0
93	Denosumab	16	0	0	0	0	0
94	Denosumab	13	0	0	0	0	0
95	Placebo	14	0	0	0	NA	NA
96	Placebo	14	1	0	1	0	0
97	Denosumab	NA	NA	NA	NA	NA	NA
98	Placebo	13	0	0	0	NA	NA
99	Denosumab	NA	NA	NA	NA	NA	NA
100	Placebo	15	1	0	1	0	0
